# Supplementary material for: Limited induction of polyfunctional lung-resident memory T cells against SARS-CoV-2 by mRNA vaccination compared to infection
Source: Nat Commun. 2023 Apr 5;14:1887. doi: 10.1038/s41467-023-37559-w (PMC10074357; doi:10.1038/s41467-023-37559-w)
Supplement: Supplementary file 4 — Source Data [file 41467_2023_37559_MOESM4_ESM.xlsx]

## Sheet: Figure 1c
Figure 1c
	Blood CD4+ IFNy+ response to M				Blood CD4+ IFNy+ response to N				Blood CD4+ IFNy+ response to S
	Ctrl	Inf	LT	ST	Ctrl	Inf	LT	ST	Ctrl	Inf	LT	ST
	0.001	0.061	0	0.061	0	0.046	0.005	0.008	0.003	0.027	0.003	0.076
	0.001	0.01	0	0.002		0.036	0.009	0.001	0	0	0	0.019
	0.003	0.062	0.018	0.005	0.002	0.026	0.002	0.007	0	0.017	0.003	0.15
	0.005	0.045	0	0.002	0	0.066	0	0.002	0.002	0.044	0	0.005
	0	0.009	0.001	0	0	0.016	0	0	0	0.018	0.005	0.073
		0.123	0.003	0.0009	0	0.054	0.005	0.0001		0.022	0.05	0.0116
		0.416	0.001			0.028	0.019			0.196	0.355
		0.083	0			0.061	0.042			0.021	0.102
		0.058	0			0.071	0			0.133	0.0086
			0.026				0.0063				0.005
	Blood CD8+ IFNy+ response to M				Blood CD8+ IFNy+ response to N				Blood CD8+ IFNy+ response to S
	Ctrl	Inf	LT	ST	Ctrl	Inf	LT	ST	Ctrl	Inf	LT	ST
	0	0.016	0	0.012	0	0.006	0.006	0.001	0	0.016	0.004	0.007
	0	0	0.055	0.001	0	0	0	0.006	0.001	0	0.02	0.012
	0.005	0.21	0	0	0	0.11	0	0.026	0.002	0.01	0	0.071
	0	0	0	0	0	0	0	0	0.003	0	0	0
	0	0.005	0.002	0	0	0.003	0.01	0	0	0.029	0.005	0
		0.009	0.004	0.0026		0.005	0	0		0	0.004	0.0025
		0.025	0.009			0.006	0.037			0.01	0.001
		0	0			0.001	0.0545			0	0.1125
		0	0			0	0			0.008	0
			0.096				0.066				0.096

## Sheet: Figure 2b,c
Figure 2b
	Lung CD4+ IFNy+ response to M				Lung CD4+ IFNy+ response to N				Lung CD4+ IFNy+ response to S
	Ctrl	Inf	LT	ST	Ctrl	Inf	LT	ST	Ctrl	Inf	LT	ST
	0	0.54	0	0.03	0.03	0.71	0	0.01	0.01	3	0.15	0.05
	0	0.09	0	0	0	0.06	0	0.01	0	0.02	0	0.04
	0.03	0.06	0.05	0.04	0.01	0.02	0.02	0.01	0.02	0.03	0.01	0.28
	0.01	0.09	0	0	0.01	0.13	0.02	0	0	0.09	0.03	0
	0	0.28	0.01	0.003	0	0.08	0.01	0	0	0.68	0.05	0.206
		3.33	0	0		1.63	0	0		0.24	0.01	0.075
		2.46	0.03			1.51	0.01			1.26	0.82
		0.48	0.001			0.02	0.002			0.09	0.002
		0.21	0.017			0.04	0.005			0.02	0.04
			0.111				0.002				0
	Lung CD8+ IFNy+ response to M				Lung CD8+ IFNy+ response to N				Lung CD8+ IFNy+ response to S
	Ctrl	Inf	LT	ST	Ctrl	Inf	LT	ST	Ctrl	Inf	LT	ST
	0.01	0.52	0	0.04	0.06	0.03	0	0.03	0.01	0.1	0.28	0.08
	0	0	0	0	0.02	0.1	0	0.01	0	0	0	0.02
	0	0	0	0	0.02	0.05	0	0	0.01	0	0	0.06
	0	0.01	0	0	0	0.03	0	0	0	0.01	0	0
	0	0	0	0.007	0.01	0	0.04	0	0.01	0	0.01	0.019
		0.01	0.02	0		0.03	0.01	0		0.1	0.03	0
		0.75	0			0.02	0.12			0.03	0.03
		0.02	0			0.06	0			0.01	0.0044
		0	0.0076			0.02	0			0	0
			0				0.003				0.087
Figure 2c
	CD4+ IFNy+ response to S
	Ctrl		Inf		LT		ST
	Blood	Lung	Blood	Lung	Blood	Lung	Blood	Lung
	0.003	0.01	0.027	3	0.003	0.15	0.076	0.05
	0	0	0	0.02	0	0	0.019	0.04
	0	0.02	0.017	0.03	0.003	0.01	0.15	0.28
	0.002	0	0.044	0.09	0	0.03	0.005	0
	0	0	0.018	0.68	0.005	0.05	0.073	0.206
			0.022	0.24	0.05	0.01	0.0116	0.075
			0.196	1.26	0.355	0.82
			0.021	0.09	0.102	0.002
			0.133	0.02	0.0086	0.04
					0.005	0
	CD8+ IFNy+ response to S
	Ctrl		Inf		LT		ST
	Blood	Lung	Blood	Lung	Blood	Lung	Blood	Lung
	0	0.01	0.016	0.1	0.004	0.28	0.007	0.08
	0.001	0	0	0	0.02	0	0.012	0.02
	0.002	0.01	0.01	0	0	0	0.071	0.06
	0.003	0	0	0.01	0	0	0	0
	0	0.01	0.029	0	0.005	0.01	0	0.019
			0	0.1	0.004	0.03	0.0025	0
			0.01	0.03	0.001	0.03
			0	0.01	0.1125	0.0044
			0.008	0	0	0
					0.096	0.087

## Sheet: Figure 3b
Figure 3b
	Lung CD4+ IFNy+ (non) TRM responses against S
	Ctrl			Inf			LT			ST
	CD69-	TRM (CD69+)	TRM (CD69+CD103+)	CD69-	TRM(CD69+)	TRM(CD69+CD103+)	CD69-	TRM(CD69+)	TRM(CD69+CD103+)	CD69-	TRM(CD69+)	TRM(CD69+CD103+)
	0.093	0	0	0.06	3.481	7.324	0.205	0.092	0	0.047	0.052	0.044
	0	0	0	0	0.022	0.006	0.082	0	0	0.051	0.048	0
	0.002	0.02	0	0.08	0.094	0	0	0.045	0	0	0	0
	0	0.001	0.001	0.08	1.035	7.33	0.015	0.043	0.057	0.147	0.214	0.087
	0	0	0.12	0.061	0.356	0.57	0.012	0.059	0	0.082	0.062	0
				0.15	1.685	3.055	0.01	0.014	0.016
				0	0.292	0	0.529	1.024	0
				0	0.033	0	0	0.014	0
							0.034	0.043	0.032
							0	0.017	0
	Lung CD8+ IFNy+ (non) TRM responses against S
	Ctrl			Inf			LT			ST
	CD69-	TRM (CD69+)	TRM (CD69+CD103+)	CD69-	TRM(CD69+)	TRM(CD69+CD103+)	CD69-	TRM(CD69+)	TRM(CD69+CD103+)	CD69-	TRM(CD69+)	TRM(CD69+CD103+)
	0	0.009	0.021	0.043	0.109	0.039	0.31	0.25	0.029	0.103	0.055	0
	0	0	0	0	0.005	0.002	0	0	0	0.003	0.025	0
	0	0.024	0	0.004	0.013	0.023	0	0.01	0.62	0	0.011	0
	0	0	0	0.01	0	0	0	0	0	0.024	0.013	0.012
	0	0.015	0.024	0.068	0.107	0.046	0	0.019	0	0	0	0
				0	0.045	0.036	0	0.032	0.051
				0	0.044	0	0.033	0.021	0
				0	0	0	0.001	0.008	0.018
							0	0	0.099
							0.048	0.068	0

## Sheet: Figure 4a,b
Figure 4a							Figure 4b
	Donut charts							Donut charts
	CD4+ CD103+ CD69+ TRM responses							CD8+ CD103+ CD69+ TRM responses
		Ctrl	Inf	LT	ST				Ctrl	Inf	LT	ST
	IFNy	0.024	2.286	0.011	0.026			IFNy	0.009	0.018	0.082	0.002
	CD107a	0.028	0.192	0.146	0.175			CD107a	0.066	0.21	0	0.095
	IL-4	0.078	0.118	0.193	0.1			IL-4	0.016	0.075	0.514	0.101
	IL-10	0.169	0.007	0.065	0.004			IL-10	0.007	0.011	0.054	0.054
	CD4+ CD69+ TRM responses							CD8+ CD69+ TRM responses
		Ctrl	Inf	LT	ST				Ctrl	Inf	LT	ST
	IFNy	0.004	0.875	0.135	0.079			IFNy	0.01	0.04	0.041	0.021
	CD107a	0.062	0.12	0.04	0.06			CD107a	0.058	0.23	0.087	0.06
	IL-4	0.018	0.04	0.101	0.038			IL-4	0.01	0.037	0.1	0.077
	IL-10	0.037	0.004	0.029	0.011			IL-10	0.003	0.015	0.122	0.028
	CD4+ CD69- responses							CD8+ CD69- responses
		Ctrl	Inf	LT	ST				Ctrl	Inf	LT	ST
	IFNy	0.019	0.054	0.089	0.061			IFNy	0	0.016	0.039	0.026
	CD107a	0.06	0.033	0.072	0.118			CD107a	0.068	0.157	0.287	0.066
	IL-4	0.025	0.085	0.178	0.072			IL-4	0.09	0.045	0.227	0.214
	IL-10	0.003	0	0.003	0.003			IL-10	0.026	0.003	0.022	0.003
	Blood CD4+ responses							Blood CD8+ responses
		Ctrl	Inf	LT	ST				Ctrl	Inf	LT	ST
	IFNy	0.001	0.053	0.053	0.056			IFNy	0.001	0.008	0.024	0.015
	CD107a	0	0.025	0.04	0.027			CD107a	0	0.113	0.986	0.162
	IL-4	0.044	0.062	0.068	0.205			IL-4	0.032	0.276	0.219	0.185
	IL-10	0.004	0.001	0.023	0.005			IL-10	0.002	0.018	0.027	0.005
	Bar graphs							Bar graphs
	CD4+ CD103+ CD69+ TRM responses							CD8+ CD103+ CD69+ TRM responses
	Ctrl	Inf	LT	ST				Ctrl	Inf	LT	ST
	0.06	8.39	0.07	0.245				0.141	0.347	0.721	0.567
	0.7	0.036	0.62	0.37				0	0.002	2.63	0.261
	0.185	0.056	0	0.18				0.135	0.04	0.78	0.11
	0.021	7.44	0.087	0.237				0.11	0.06	0.12	0.031
	0.53	0.893	0.92	0.32				0.104	0.418	0.84	0.196
		3.257	0.016						0.167	0.07
		0.6	0.8						0.32	0.19
		0.14	0						1.153	0.308
			0.064							0.189
			1.13							0.85
	CD4+ CD69+ TRM responses							CD8+ CD69+ TRM responses
	Ctrl	Inf	LT	ST				Ctrl	Inf	LT	ST
	0.179	3.959	0.432	0.24				0.13	0.586	1.61	0.405
	0.126	0.022	0.204	0.338				0	0.01	0.22	0.262
	0.132	0.094	0.049	0				0.076	0.056	0.01	0.066
	0.059	1.039	0.313	0.263				0.11	0.005	0.19	0.013
	0.11	0.577	0.259	0.102				0.085	0.684	0.309	0.187
		1.925	0.014						0.106	0.032
		0.522	1.144						0.168	0.313
		0.173	0.074						0.961	0.168
			0.13							0.049
			0.437							0.596
	CD4+ CD69- responses							CD8+ CD69- responses
	Ctrl	Inf	LT	ST				Ctrl	Inf	LT	ST
	0.193	0.22	0.313	0.937				0.24	0.14	0.47	1.133
	0	0.01	0.332	0.111				0	0.003	2.21	0.086
	0.135	0.08	0.035	0				0.191	0.004	0.121	0.24
	0.007	0.1	0.185	0.16				0.15	0.04	0.32	0.086
	0.2	0.163	0.862	0.062				0.342	0.203	0.382	0
		0.53	0.01						0	0.08
		0.27	0.741						0.699	0.476
		0	0						0.67	0.11
			0.264							0.078
			0.67							1.504
	Blood CD4+ responses							Blood CD8+ responses
	Ctrl	Inf	LT	ST				Ctrl	Inf	LT	ST
	0.003	0.037	0.003	0.142				0	0.016	2.994	0.637
	0.087	0.013	0.265	0.027				0.133	0	0.19	0.012
	0.081	0.067	0.013	0.326				0.043	0.04	1.8	0.092
	0.072	0.045	0.019	0.025				0	0	1.69	0.081
	0	0.341	0.074	0.622					1.149	0.045	1.01
		0.031	0.174	0.612					0	0.543	0.373
		0.386	0.385						1.215	3.271
		0.101	0.418						0	1.463
		0.243	0.351						1.318	0.351
			0.14							0.215

## Sheet: Figure 5a,b
Figure 5a
	Blood CD4+ CD107a+IFNy+ response to M				Blood CD4+ CD107a+ IFNy+ response to N				Blood CD4+ CD107a+ IFNy+ response to S
	Ctrl	Inf	LT	ST	Ctrl	Inf	LT	ST	Ctrl	Inf	LT	ST
	0	0.006	0	0.007	0	0.003	0.005	0	0	0.003	0.002	0.005
	0	0	0	0.001	0	0	0	0	0	0	0	0.003
	0	0	0.015	0.003	0	0	0	0	0	0	0	0.01
	0.001	0	0	0	0	0.004	0	0	0	0.001	0.002	0.001
	0	0.002	0	0	0	0.002	0.001	0	0	0.001	0	0
		0.002	0	0		0.001	0	0.0005	0	0.001	0.004	0.0007
		0.28	0			0.006	0.002			0.12	0.021
		0	0			0.01	0			0	0
		0.007	0			0.007	0			0.017	0.0026
			0.019				0.0008				0.0008
	Blood CD8+ CD107a+IFNy+ response to M				Blood CD8+ CD107a+ IFNy+ response to N				Blood CD8+ CD107a+ IFNy+ response to S
	Ctrl	Inf	LT	ST	Ctrl	Inf	LT	ST	Ctrl	Inf	LT	ST
	0	0.018	0	0.002	0	0.001	0.002	0.001	0	0.006	0.001	0.004
	0	0	0.033	0.001	0	0	0	0	0	0	0.031	0.012
	0	0.13	0	0	0	0.03	0.011	0.013	0	0	0	0.028
	0	0	0	0	0	0	0	0.001	0	0	0.019	0
	0	0.009	0	0	0	0.008	0.007	0	0	0.024	0.001	0
		0.009	0.002	0		0.005	0	0.0022		0	0.005	0.0025
		0.014	0			0	0.004			0.002	0.05
		0	0			0.002	0			0	0
		0.001	0			0	0			0.003	0.0068
			0.027				0.0011				0.0012
Figure 5b
	Lung CD4+ CD107a+IFNy+ response to M				Lung CD4+ CD107a+ IFNy+ response to N				Lung CD4+ CD107a+ IFNy+ response to S
	Ctrl	Inf	LT	ST	Ctrl	Inf	LT	ST	Ctrl	Inf	LT	ST
	0	0	0	0	0	0.01	0.01	0	0	0.15	0.03	0
	0	0.01	0	0	0	0.02	0	0	0	0	0	0.01
	0	0	0	0	0	0	0	0	0	0	0	0.02
	0	0	0	0	0	0.02	0.01	0	0	0.01	0.01	0
	0	0	0	0	0	0	0	0	0	0	0	0.018
		0.02	0	0		0.05	0	0		0.03	0	0
		0.1	0			0.06	0			0.05	0
		0.01	0			0	0			0.01	0
		0	0			0.02	0			0.01	0
			0				0				0.0127
	Lung CD8+ CD107a+IFNy+ response to M				Lung CD8+ CD107a+ IFNy+ response to N				Lung CD8+ CD107a+ IFNy+ response to S
	Ctrl	Inf	LT	ST	Ctrl	Inf	LT	ST	Ctrl	Inf	LT	ST
	0	0.08	0	0	0.01	0.01	0	0	0	0.03	0.03	0
	0	0	0	0	0	0.03	0	0	0	0	0	0.01
	0	0	0.01	0	0	0.04	0	0	0	0	0.01	0.05
	0	0	0	0	0	0.01	0	0	0	0	0	0
	0	0	0	0	0	0	0.03	0	0	0	0	0
		0	0.01	0		0.01	0	0		0.04	0.01	0
		0.07	0			0.01	0.02			0	0.03
		0	0			0.01	0			0	0
		0	0			0	0			0	0
			0				0				0.03

## Sheet: Figure 6
Figure 6
	Lung CD4+ CD107a+ IFNy+ (non) TRM responses against S
	CD69-				TRM (CD69+)				TRM (CD69+CD103+)
	Ctrl	Inf	LT	ST	Ctrl	Inf	LT	ST	Ctrl	Inf	LT	ST
	0	0.03	0.036	0	0	0.168	0.02	0	0	0.53	0	0
	0	0	0	0.014	0	0.002	0	0.015	0	0	0	0
	0	0.035	0	0	0	0.001	0	0	0	0	0	0
	0	0	0.02	0	0.001	0	0	0.025	0	0	0	0
	0	0	0	0	0	0.042	0	0	0	0.1	0	0
		0.19	0			0.072	0			0.21	0
		0.009	0			0.021	0			0.25	0
		0.023	0			0.013	0			0.15	0
			0				0				0
			0				0.017				0
	Lung CD8+ CD107a+ IFNy+ (non) TRM responses against S
	CD69-				TRM (CD69+)				TRM (CD69+CD103+)
	Ctrl	Inf	LT	ST	Ctrl	Inf	LT	ST	Ctrl	Inf	LT	ST
	0	0	0.01	0	0.002	0.042	0.043	0	0.005	0	0	0
	0	0	0	0	0	0.002	0	0.009	0	0	0	0
	0	0	0	0	0	0	0.059	0.012	0	0	0.45	0
	0	0	0	0	0	0	0	0	0	0	0	0
	0	0	0	0	0.003	0.046	0	0	0.005	0.008	0	0
		0	0			0	0.007			0	0
		0	0.033			0	0.036			0	0
		0	0			0	0			0	0
			0				0				0
			0				0.006				0

## Sheet: Figure S1a-g
Figure S1a
	Inf		LT		ST
	Neutralization	S-specific IgG (AU/mL)	Neutralization	S-specific IgG (AU/mL)	Neutralization	S-specific IgG (AU/mL)
	65	118.46	0	118.85	2048	800
	40	59.62	45	108.46	205	800
	38	25.46	50	248.46	72	800
	57	330.77	612	561.54	55	465.38
	0	306.54	50	225	150	800
	0	150.38	2048	800
	55	133.08	16	100.77
			42	473.08
			50	800
Figure S1b
	Inf
	Age (years)	Neutralization
	52	65
	69	40
	77	38
	65	57
	71	0
	71	0
	65	55
Figure S1c
	LT
	Age (years)	Neutralization
	65	0
	75	45
	61	50
	55	612
	57	50
	59	2048
	63	16
	56	42
	24	50
Figure S1d
	Inf
	Age (years)	S-specific IgG
	52	118.46
	69	59.62
	77	25.46
	65	330.77
	71	306.54
	71	150.38
	65	133.08
Figure S1e
	LT
	Age (years)	S-specific IgG
	65	118.85
	75	108.46
	61	248.46
	55	561.54
	57	225
	59	800
	63	100.77
	56	473.08
	24	800
Figure S1f
	Inf		LT		ST
	Sample time (days)	S-specific IgG (AU/mL)	Sample time (days)	S-specific IgG (AU/mL)	Sample time (days)	S-specific IgG (AU/mL)
	183	118.46	131	118.85	56	800
	304	59.62	206	108.46	41	800
	320	25.46	195	248.46	52	800
	113	330.77	208	561.54	54	465.38
	113	306.54	261	225	59	800
	365	150.38	259	800
	350	133.08	308	100.77
			292	473.08
			247	800
Figure S1g
	Inf
	Sample time (days)	N INF
	183	210
	304	135
	320	71.6
	113	159
	113	156
	365	30.9
	350	52.6

## Sheet: Figure S3
Figure S3
	Blood CD4+ CD107a+ response to S				Blood CD4+ IL-4+ response to S				Blood CD4+ IL-10+ response to S
	Ctrl	Inf	LT	ST	Ctrl	Inf	LT	ST	Ctrl	Inf	LT	ST
	0	0	0	0.06	0	0.01	0	0	0	0	0	0.006
	0	0.013	0	0	0.07	0	0.26	0	0.017	0	0.005	0.008
	0	0	0	0	0.08	0.05	0	0.17	0.001	0	0.01	0.006
	0	0	0	0	0.07	0	0	0.02	0	0.001	0.019	0
	0	0.01	0.031	0	0	0.31	0.017	0.54	0	0.003	0.021	0.009
		0.008	0	0.1		0	0.12	0.5		0.001	0.004	0
		0.19	0.03			0	0			0	0
		0	0			0.08	0.15			0	0.166
		0	0.34			0.11	0			0	0.002
			0				0.13				0.005
	Blood CD8+ CD107a+ response to S				Blood CD8+ IL-4+ response to S				Blood CD8+ IL-10+ response to S
	Ctrl	Inf	LT	ST	Ctrl	Inf	LT	ST	Ctrl	Inf	LT	ST
	0	0	2.8	0.63	0	0	0.19	0	0	0	0	0
	0	0	0	0	0	0	0.17	0	0	0	0	0
	0	0	1.8	0	0.12	0.03	0	0	0.011	0	0	0.021
	0	0	1.6	0	0.04	0	0.09	0.07	0	0	0	0.011
	0	0.29	0.03	0.34	0	0.67	0	0.67	0	0.16	0.01	0
		0	0	0		0	0.5	0.37		0	0.039	0
		0	2.57			1.2	0.7			0.005	0
		0	0.65			0	0.51			0	0.19
		0.73	0.33			0.58	0			0	0.021
			0.08				0.03				0.009

## Sheet: Figure S4a,b
Figure S4a
	Lung CD4+ CD107a+ response to S				Lung CD4+ IL-4+ response to S				Lung CD4+ IL-10+ response to S
	Ctrl	Inf	LT	ST	Ctrl	Inf	LT	ST	Ctrl	Inf	LT	ST
	0.11	0.38	0	0.13	0	0.01	0.13	0.21	0.02	0.02	0.01	0
	0	0	0.13	0.18	0	0	0	0	0.02	0	0.07	0
	0.08	0.16	0.02	0.15	0	0.13	0	0.23	0.04	0	0	0.01
	0.04	0	0.14	0	0	0	0.09	0	0.01	0	0	0
	0.07	0	0.06	0	0.08	0	0.34	0	0	0	0	0.039
		0.16	0	0		0	0	0.01		0	0	0
		0	0			0.26	0.08			0.01	0
		0.07	0			0.18	0.02			0	0
		0.13	0			0	0.065			0	0.017
			0				0.5				0
	Lung CD8+ CD107a+ response to S				Lung CD8+ IL-4+ response to S				Lung CD8+ IL-10+ response to S
	Ctrl	Inf	LT	ST	Ctrl	Inf	LT	ST	Ctrl	Inf	LT	ST
	0.11	0.32	0	0.06	0.04	0.04	0.19	0.57	0	0.04	0.64	0.01
	0	0	0.48	0.18	0	0	0	0	0	0	0	0.01
	0.05	0.23	0.03	0.1	0	0.04	0	0.2	0.07	0	0	0.02
	0.09	0	0	0.08	0	0.03	0.14	0	0	0	0	0
	0.06	0	0.15	0	0.07	0	0.04	0.02	0	0	0	0.004
		0.47	0	0		0	0	0.066		0.05	0	0.08
		0	0.22			0.03	0.09			0	0.03
		0.16	0.09			0.22	0.03			0	0
		0.86	0			0.01	0.11			0	0
			0.06				0.68				0.087
Figure S4b
	Inf				Inf
	Age (years)	CD4+ CD107a (S) LUNG			Age (years)	CD8+ IFNg+CD107a (S) LUNG
	68	0.38			68	0.32
	71	0			71	0
	52	0.16			52	0.23
	69	0			69	0
	77	0			77	0
	65	0.16			65	0.47
	71	0			71	0
	71	0.07			71	0.16
	65	0.13			65	0.86

## Sheet: Figure S5a-d
Figure S5a
	CD4+ IFNy+ response to S									CD8+ IFNy+ response to S
	Ctrl		Inf		LT + ST					Ctrl		Inf		LT + ST
	Blood	Lung	Blood	Lung	Blood	Lung				Blood	Lung	Blood	Lung	Blood	Lung
	0.003	0.01	0.027	3	0.003	0.15				0	0.01	0.016	0.1	0.004	0.28
	0	0	0	0.02	0	0				0.001	0	0	0	0.02	0
	0	0.02	0.017	0.03	0.003	0.01				0.002	0.01	0.01	0	0	0
	0.002	0	0.044	0.09	0	0.03				0.003	0	0	0.01	0	0
	0	0	0.018	0.68	0.005	0.05				0	0.01	0.029	0	0.005	0.01
			0.022	0.24	0.05	0.01						0	0.1	0.004	0.03
			0.196	1.26	0.355	0.82						0.01	0.03	0.001	0.03
			0.021	0.09	0.102	0.002						0	0.01	0.1125	0.0044
			0.133	0.02	0.0086	0.04						0.008	0	0	0
					0.005	0								0.096	0.087
					0.076	0.05								0.007	0.08
					0.019	0.04								0.012	0.02
					0.15	0.28								0.071	0.06
					0.005	0								0	0
					0.073	0.206								0	0.019
					0.0116	0.075								0.0025	0
Figure S5b
	CD4+ CD107a+ response to S									CD8+ CD107a+ response to S
	Ctrl		Inf		LT		ST			Ctrl		Inf		LT		ST
	Blood	Lung	Blood	Lung	Blood	Lung	Blood	Lung		Blood	Lung	Blood	Lung	Blood	Lung	Blood	Lung
	0	0.11	0	0.38	0	0	0.06	0.13		0	0.11	0	0.32	2.8	0	0.63	0.06
	0	0	0.013	0	0	0.13	0	0.18		0	0	0	0	0	0.48	0	0.18
	0	0.08	0	0.16	0	0.02	0	0.15		0	0.05	0	0.23	1.8	0.03	0	0.1
	0	0.04	0	0	0	0.14	0	0		0	0.09	0	0	1.6	0	0	0.08
	0	0.07	0.01	0	0.031	0.06	0	0		0	0.06	0.29	0	0.03	0.15	0.34	0
			0.008	0.16	0	0	0.1	0				0	0.47	0	0	0	0
			0.19	0	0.03	0						0	0	2.57	0.22
			0	0.07	0	0						0	0.16	0.65	0.09
			0	0.13	0.34	0						0.73	0.86	0.33	0
					0	0								0.08	0.06
Figure S5c
	CD4+ IL-4+ response to S									CD8+ IL-4+ response to S
	Ctrl		Inf		LT		ST			Ctrl		Inf		LT		ST
	Blood	Lung	Blood	Lung	Blood	Lung	Blood	Lung		Blood	Lung	Blood	Lung	Blood	Lung	Blood	Lung
	0	0	0.01	0.01	0	0.13	0	0.21		0	0.04	0	0.04	0.19	0.19	0	0.57
	0.07	0	0	0	0.26	0	0	0		0	0	0	0	0.17	0	0	0
	0.08	0	0.05	0.13	0	0	0.17	0.23		0.12	0	0.03	0.04	0	0	0	0.2
	0.07	0	0	0	0	0.09	0.02	0		0.04	0	0	0.03	0.09	0.14	0.07	0
	0	0.08	0.31	0	0.017	0.34	0.54	0		0	0.07	0.67	0	0	0.04	0.67	0.02
			0	0	0.12	0	0.5	0.01				0	0	0.5	0	0.37	0.066
			0	0.26	0	0.08						1.2	0.03	0.7	0.09
			0.08	0.18	0.15	0.02						0	0.22	0.51	0.03
			0.11	0	0	0.065						0.58	0.01	0	0.11
					0.13	0.5								0.03	0.68
Figure S5d
	CD4+ IL-10+ response to S									CD8+ IL-10+ response to S
	Ctrl		Inf		LT		ST			Ctrl		Inf		LT		ST
	Blood	Lung	Blood	Lung	Blood	Lung	Blood	Lung		Blood	Lung	Blood	Lung	Blood	Lung	Blood	Lung
	0	0.02	0	0.02	0	0.01	0.006	0		0	0	0	0.04	0	0.64	0	0.01
	0.017	0.02	0	0	0.005	0.07	0.008	0		0	0	0	0	0	0	0	0.01
	0.001	0.04	0	0	0.01	0	0.006	0.01		0.011	0.07	0	0	0	0	0.021	0.02
	0	0.01	0.001	0	0.019	0	0	0		0	0	0	0	0	0	0.011	0
	0	0	0.003	0	0.021	0	0.009	0.039		0	0	0.16	0	0.01	0	0	0.004
			0.001	0	0.004	0	0	0				0	0.05	0.039	0	0	0.08
			0	0.01	0	0						0.005	0	0	0.03
			0	0	0.166	0						0	0	0.19	0
			0	0	0.002	0.017						0	0	0.021	0
					0.005	0								0.009	0.087

[truncated: 5 more sheets: Figure S6b, Figure S7a-d, Figure S8b,d, Figure S9b, Figure S10b,c]
